# Supplementary material for: Functionalization of Polypropylene by TiO2 Photocatalytic Nanoparticles: On the Importance of the Surface Oxygen Plasma Treatment
Source: Nanomaterials (Basel). 2024 Aug 22;14(16):1372. doi: 10.3390/nano14161372 (PMC11357085; doi:10.3390/nano14161372)
Supplement: Supplementary file 1 [file nanomaterials-14-01372-s001.zip]

Archive with 3 entries (3 files):
- FigureS1.PNG
- FigureS2.PNG
- FigureS3.png
